# Supplementary material for: Proteasome Inhibition Is an Effective Treatment Strategy for Microsporidia Infection in Honey Bees
Source: Biomolecules. 2021 Oct 29;11(11):1600. doi: 10.3390/biom11111600 (PMC8615682; doi:10.3390/biom11111600)
Supplement: Supplementary file 1 [file biomolecules-11-01600-s001.zip]

Archive with 3 entries (3 files):
- Suppl Tables-final.xlsx
- Suppl Video 1.mp4
- Supplemental Figures-final.pdf
