# Supplementary material for: Proteasome Inhibition Is an Effective Treatment Strategy for Microsporidia Infection in Honey Bees
Source: Biomolecules. 2021 Oct 29;11(11):1600. doi: 10.3390/biom11111600 (PMC8615682; doi:10.3390/biom11111600)
Supplement: Supplementary file 1 [file biomolecules-11-01600-s001.zip › Suppl Tables-final.xlsx]

## Sheet: Table 1
Table S1: Predicted regulatory particle (RP) components
Name	S. cerevisiae	N. ceranae	N. apis	E. hellem	N. displodere	M. daphniae	R. allomycis	C. albicans	A. fumigatus	S. pombe
RP subunit N3 (Rpn3)	NP_010938	NF	NF	NF	NF	XP_013239111.1	EPZ36769.1	XP_721552.2	XP_754995.1	NP_595282.2
RP subunit N5 (Rpn5)	NP_010134	XP_024332127.1	EQB60566.1	XP_003887308.1	NF	XP_013237707.1	EPZ35174.1	XP_721942.2	XP_754945.1	NP_593278.1
RP subunit N6 (Rpn6)	NP_010186	XP_024331889.1	EQB59693.1	XP_003887564.1	OAG28872.1	XP_013238643.1	EPZ33652.1	XP_709940.1	XP_750379.1	NP_593111.1
RP subunit N7 (Rpn7)	NP_015433	XP_024331371.1	EQB61739.1	XP_003888094.1	OAG28976.1	XP_013238613.1	EPZ30991.1	XP_716421.1	XP_750667.1	NP_595175.1
RP subunit N8 (Rpn8)	NP_014904	XP_024331764.1	EQB61384.1	XP_003887067.1	OAG31831.1	XP_013236810.1	EPZ33496.1	XP_714586.2	XP_750500.1	NP_587803.1
RP subunit N9 (Rpn9)	NP_010715	XP_024332453.1	EQB60936.1	XP_003888439.1	OAG32027.1	XP_013237860.1	EPZ37009.1	XP_719443.2	XP_751155.1	NP_593594.1
RP subunit N11 (Rpn11)	NP_116659	XP_024330463.1	NF	XP_003888299.1	OAG31085.1	XP_013236607.1	EPZ32648.1	XP_715061.1	XP_749475.1	NP_594014.1
RP subunit N12 (Rpn12)	NP_116710	NF	NF	NF	NF	NF	EPZ34553.1	XP_712597.1	XP_754722.1	NP_596750.2
RP lid subunit (Sem1, Rpn15)	NP_010651	NF	NF	NF	NF	NF	EPZ33797.1	XP_019330945.1	XP_001481720.1	NP_594968.1
RP subunit N1 (Rpn1)	NP_011892	XP_024331739.1	EQB61264.1, EQB60456.1	XP_003887057.1	OAG31871.1	XP_013237177.1	EPZ36164.1	XP_722167.2	XP_753478.1	NP_596171.1
RP subunit N2 (Rpn2)	NP_012190	XP_024330929.1	EQB59999.1	XP_003886779.1	OAG30464.1	XP_013239351.1	EPZ36768.1	XP_716329.1	XP_751978.1	NP_596381.1
RP subunit N10 (Rpn10)	NP_012070	XP_024331693.1	EQB60210.1	XP_003888117.1	OAG30010.1	XP_013238158.1	EPZ31143.1	XP_714273.1	XP_755840.1	NP_594628.1
RP subunit N13 (Rpn13)	NP_013525	NF	NF	NF	NF	NF	EPZ35841.1	XP_019330637.1	XP_752477.1	NP_588003.1
RP subunit T1 (Rpt1)	NP_012777	XP_024331432.1	EQB61747.1	XP_003887001.1	OAG31817.1	XP_013236399.1	EPZ35758.1	XP_715876.1	XP_754831.1	NP_596805.1
RP subunit T2 (Rpt2)	NP_010277	XP_024329887.1	EQB60547.1	XP_003887665.1	OAG32314.1	XP_013237993.1	EPZ33147.1	XP_717812.2	XP_753929.1	NP_595480.1
RP subunit T3 (Rpt3)	NP_010682	XP_024331367.1	EQB61897.1	XP_003887871.1	OAG28980.1	XP_013237988.1	EPZ35598.1	XP_715334.1	XP_754480.1	NP_588437.1
RP subunitt T4 (Rpt4)	NP_014902	XP_024332111.1	EQB60792.1	XP_003887523.1	OAG31578.1	XP_013237379.1	EPZ34505.1	XP_717345.1	XP_750571.1	NP_587809.2
RP subunit T5 (Rpt5)	NP_014760	XP_024331835.1	EQB61695.1, EQB61689.1	XP_003888217.1	OAG29347.1	XP_013239675.1	EPZ33249.1	XP_715432.2	XP_750366.1	NP_001342870.1
RP subunit T6 (Rpt6)	NP_011467	XP_024331146.1	EQB60576.1	XP_003888062.1	OAG29546.1	XP_013239586.1	EPZ34041.1	XP_714440.2	XP_746652.1	NP_595870.1
NF, not found.

## Sheet: Table 2
Table S2: Predicted Core Protease (CP) components
Name	S. cerevisiae	N. ceranae	N. apis	E. hellem	N. displodere	M. daphniae	R. allomycis	C. albicans	A. fumigatus	S. pombe
alpha 1 (Slc1), alpha 2 (Pre8), alpha 3 (Pre9), alpha 4 (Pre6), alpha 5 (Pup2), alpha 6 (Pre5), alpha 7 (Pre10)	NP_011504, NP_013618, NP_011651, NP_014604, NP_011769, NP_014045, NP_015007	XP_024331404.1, XP_024331065.1, XP_024331388.1, XP_024330181.1, XP_024330100.1, XP_024332436.1, XP_024331661.1	EQB60148.1, EQB60186.1, EQB61720.1, EQB61287.1, EQB61773.1, EQB60609.1, EQB61643.1, EQB60705.1, EQB61180.1	XP_003888129.1, XP_003887836.1, XP_003887336.1, XP_003887610.1, XP_003887342.1, XP_003887908.1, XP_003888410.1	OAG29306.1, OAG31124.1, OAG31953.1, OAG29621.1, OAG31958.1, OAG29541.1, OAG31320.1	XP_013239113.1, XP_013237232.1, XP_013237783.1, XP_013239278.1, XP_013238404.1, XP_013237097.1	EPZ36213.1, EPZ36584.1, EPZ33657.1, EPZ35057.1, EPZ34731.1, EPZ32200.1, EPZ32073.1	XP_717755.2, XP_019331114.1, XP_720045.1, XP_019331082.1, XP_711782.1, XP_715227.1, XP_019331028.1	XP_754489.1, XP_748923.1, XP_750785.1, XP_748127.1, XP_755476.1, XP_747599.1, XP_750527.1	NP_595374.1, NP_588320.1, NP_001342794.1, NP_595165.1, NP_594372.1, NP_594101.1, NP_588040.1
beta 1 (Pre3), beta 2 (Pup1), beta 3 (Pup3), beta 4 (Pre1), beta 5 (Pre2), beta 6 (Pre7), beta 7 (Pre4)	NP_012533, NP_014800, NP_011020, NP_010928, NP_015428, NP_009512, NP_116708	XP_024331851.1, XP_024330967.1, XP_024330780.1, XP_024331353.1, XP_024330736.1, XP_024330541.1, XP_024330020.1	EQB61EQB61877.1, EQB61106.1, EQB60885.1, EQB61549.1, EQB61812.1, EQB60332.1877.1, EQB61106.1, EQB60885.1, EQB61549.1, EQB61812.1	XP_003888220.1, XP_003887945.1, XP_003886765.1, XP_003887862.1, XP_003887645.1, XP_003887225.1, XP_003887706.1	OAG29744.1, OAG31992.1, OAG31895.1, OAG31363.1, OAG29540.1, OAG31411.1, OAG29742.1, OAG31363.1	XP_013239472.1, XP_013236760.1, XP_013237073.1, XP_013237194.1, XP_013236949.1, XP_013236388.1, XP_013238085.1, XP_013237194.1	EPZ30856.1, EPZ36464.1, EPZ36546.1, EPZ31979.1, EPZ32630.1, EPZ34180.1, EPZ33857.1, EPZ31979.1	XP_714697.1, XP_719367.1, XP_711676.1, XP_721933.1, XP_714824.1, XP_720505.2, XP_720540.1	XP_749045.1, XP_749622.1, XP_752084.2, XP_752074.1, XP_750720.1, XP_750536.1, XP_750537.1	NP_596295.1, NP_594544.1, NP_587985.1, NP_592916.1, NP_593825.1, NP_594729.1, NP_595308.1

## Sheet: Table 3
Table S3: Summary of N. ceranae subunit sequence motifs predicted to mediate RP-CP interaction
Pocket	Pocket Residue (predicted)	Docked Rpt Tail (predicted)	Docked Rpt C-terminus
α1 - α2	α2-K65	Rpt3	-FYY
α2 - α3	α3-K53	Rpt6	-LMK
α3 - α4	α4-K59	Rpt2	-LYS
α4 - α5	α5-K62	Rpt1	-TYN
α5 - α6	α6-K62	Rpt5	-YFT
α6 - α7	α7-R61	Rpt4?	-KKK
α7 - α1	α1-S61	Rpt4?	-KKK

## Sheet: Table 4
Table S4: Predicted proteasome assembly chaperones and accessory factors
Name	S. cerevisiae	N. ceranae	N. apis	E. hellem	N. displodere	M. daphniae	R. allomycis	C. albicans	A. fumigatus	S. pombe
RP Assembly chaperone Rpn14	NP_011511.3	NF	NF	NF	NF	NF	NF	NF	NF	NF
RP Assembly chaperone Nas6	NP_011748.3	NF	NF	NF	NF	XP_013236472.1	EPZ36102.1	XP_723172.1	XP_752435.1	NP_593722.1
RP Assembly chaperone Nas2	NP_012259.3	NF	NF	NF	NF	NF	NF	XP_710041.1	XP_751207.2	NP_594924.1
RP Assembly chaperone Hsm3	NP_009831.3	NF	NF	NF	NF	NF	NF	NF	NF	NF
RP Assembly chaperone Adc17/Tma17	NP_010173.1	NF	NF	NF	NF	NF	NF	NF	NF	NF
proteasome activator subunit 4 (Blm10)	NP_116648	NF	NF	NF	NF	NF	EPZ34362.1	XP_716023.1	XP_751700.1	NF
proteasome maturation protein (Ump1)	NP_009732	NF	NF	NF	NF	XP_013237439.1	NF	XP_019330943.1	XP_753572.2	NP_587944.1
ubiquitin-specific protease UBP6 (ubp6)	NP_116665.1	NF	NF	NF	OAG29480.1	XP_013239596.1	EPZ34611.1	XP_019330601.1	XP_747839.1	NP_594117.2
Pba1/2	NP_013300.2	NF	NF	NF	NF	NF	NF	NF	NF	NF
Pba3/Irc25	NP_013121.1	NF	NF	NF	NF	NF	NF	XP_716296.1	NF	NF
Pba4/Poc4	NP_015181.1	NF	NF	NF	NF	NF	NF	NF	NF	NF
stress-regulated transcription factor RPN4	NP_010264.3	NF	NF	NF	NF	NF	NF	XP_713673.1	XP_752745.1	NP_001342894.1
NF, not found.

## Sheet: Table 5
Table S5: Commercially available proteasome inhibitors used in this study.
Name	Final [ ]	Stock [ ]	Molecular Weight	Solvent, Intructions	Stock stability	Vendor
Bortezomib	40 μM	40 mM	384.2	DMSO, 5mg in 325 𝝻l	freeze aliquots at -20	SelleckChem
Carfilzomib	40 μM	40 mM	719.9	DMSO, 5mg in 174 𝝻l	freeze aliquots at -20	SelleckChem
Delanzomib	40 μM	40 mM	413.3	DMSO, 5mg in 302 𝝻l	freeze aliquots at -20	SelleckChem
Epoxomicin	40 μM	40 mM	554.7	DMSO, 5mg in 225 𝝻l	freeze aliquots at -20	SelleckChem
Fumagilln	40 μM	40mM	458.6	DMSO, 1mg in 54.5 𝝻l	freeze aliquots at -20	SelleckChem
HMB-Val-Ser-Leu-VE	40 μM	40 mM	505.6	DMSO, 1mg in 50 𝝻l	freeze aliquots at -20	Cayman
Ixazomib (MLN2238)	40 μM	40 mM	361.03	DMSO, 5mg in 346 𝝻l	freeze aliquots at -20	SelleckChem
Ixazomib citrate (MLN9708)	40 μM	40 mM	517.1	DMSO, 5mg in 242 𝝻l	freeze aliquots at -20	SelleckChem
MG-262	40 μM	40uM	491.4	DMSO, 1mg in 51 𝝻l	freeze aliquots at -20	ApexBio
MG132 (R)	40 μM	40 mM	475.62	DMSO, 5mg in 260 𝝻l	freeze aliquots at -20	Cayman
MG132 (S)	40 μM	40 mM	475.62	DMSO, 5mg in 260 𝝻l	freeze aliquots at -20	Cayman
Oprozomib (ONX 0912)	40 μM	40 mM	532.6	DMSO, 5mg in 235 𝝻l	freeze aliquots at -20	SelleckChem

## Sheet: Table 6
Table S6: Comparison of N. ceranae reduction versus control, fumagillin, and ixazomib
Name	fold reduction vs control	fold reduction vs ixa	fold reduction vs fum	4 d survival v control (lower?)
Bortezomib	49.0948	0.0191843	1.19222	N
Carfilzomib	2.02967	0.0359629	0.0943863	N
Delanzomib	2.93622	0.00942862	0.231789	N
Epoxomicin	4.9891	0.00194955	0.121156	N
Fumagilln	24.2322	ND	ND	N
HMB-Val-Ser-Leu-VE	0.872836	0.00127022	0.0285027	N
Ixazomib (MLN2238)	855.981	ND	280.052	N
Ixazomib citrate (MLN9708)	1193.55	21.148	55.504	N
MG-262	46.2084	0.0672463	1.50895	N
MG132 (R)	4.29692	0.00600338	0.123633	N
MG132 (S)	5.08617	0.00710607	0.146342	N
Oprozomib (ONX 0912)	4.09127	0.0131376	0.32297	N
